# Supplementary material for: The Potential Roles of Prophages in the Pathogenicity of Klebsiella pneumoniae Strains from Kenya
Source: Antibiotics (Basel). 2025 Nov 12;14(11):1145. doi: 10.3390/antibiotics14111145 (PMC12649213; doi:10.3390/antibiotics14111145)
Supplement: Supplementary file 1 [file antibiotics-14-01145-s001.zip]

Archive with 2 entries (2 files):
- Table S1 Virulence genes and functions_Updated.xlsx
- Table S2 Functions.xlsx
