# Supplementary material for: The Potential Roles of Prophages in the Pathogenicity of Klebsiella pneumoniae Strains from Kenya
Source: Antibiotics (Basel). 2025 Nov 12;14(11):1145. doi: 10.3390/antibiotics14111145 (PMC12649213; doi:10.3390/antibiotics14111145)
Supplement: Supplementary file 1 [file antibiotics-14-01145-s001.zip › Table S2 Functions.xlsx]

## Sheet: Sheet1
Functions of virulence genes identified in the genomes of intact prophages detected from the Klebsiella serovar strains examined
S/No	Virulence gene	Function	Virulence Factor Class (Number of genes)
1	ospC4	Mxi-Spa TTSS effectors controlled by VirB	Secretion system (4)
2	fliR	Flagella (cluster I)
3	fliY	Flagella (cluster I)
4	ompD	Outer memberane percursor
5	APH_0632	P fimbriae	Adherence (5)
6	ECVR50	P fimbriae
7	sfbx	Fibronectin-binding proteins
8	tcpI	Toxin-coregulated pilus (type IVB pilus)
9	papA	P fimbriae
10	phoP	PhoPQ	Regulation (6)
11	gacA	GacS/GacA two-component system
12	sigA/rpoV	Sigma A
13	rpoS	Alternative sigma factor RpoS
14	bvrR	BvrRS
15	regX3	RegX3
16	ybtQ	Yersiniabactin	Iron uptake (8)
17	ybtP	Yersiniabactin
18	ybtX	Yersiniabactin
19	pvdL	Pyoverdine
20	hutD	Heme receptors
21	hbpB	Hemoglobin binding protein
22	csa	Achromobactin biosynthesis and transport
23	bauE	Acinetobactin
24	algZ	Alginate regulation	Antiphagocytosis (4)
25	algW	Alginate regulation
26	algJ	Alginate biosynthesis
27	mucD	Alginate regulation
28	agn43	Antigen 43	Autotransporter (4)
29	cdiA	Contact-dependent inhibition CDI system
30	cdiB	Contact-dependent inhibition CDI system
31	ehaB	EhaB
32	hasD	Hyaluronic acid (HA) capsule	Immune modulation (3)
33	vlh	Vlh/pMGA
34	M3Q_285	Capsule
35	cheD	Flagella	Invasion (2)
36	nleG6-3	NleG6-3
37	sypC	Phytotoxin syringopeptin	Toxin (1)
38	sugC	Trehalose-recycling ABC transporter	Capsule (1)
